# Supplementary material for: Two Novel Mosquitocidal Peptides Isolated from the Venom of the Bahia Scarlet Tarantula (Lasiodora klugi)
Source: Toxins (Basel). 2023 Jun 27;15(7):418. doi: 10.3390/toxins15070418 (PMC10467143; doi:10.3390/toxins15070418)
Supplement: Supplementary file 1 [file toxins-15-00418-s001.zip]

Archive with 1 entries (1 files):
- toxins-2406401-supplementary.pdf
